# Supplementary material for: Occurrence of Virulence and Antibiotic Resistance in Pseudomonas aeruginosa Isolated from the Environmental Water from Tamaulipas, Mexico
Source: Antibiotics (Basel). 2025 Dec 17;14(12):1278. doi: 10.3390/antibiotics14121278 (PMC12729698; doi:10.3390/antibiotics14121278)
Supplement: Supplementary file 1 [file antibiotics-14-01278-s001.zip]

Archive with 1 entries (1 files):
- antibiotics-3999903-supplementary.pdf
